# Supplementary material for: Asthmatic Bronchial Matrices Determine the Gene Expression and Behavior of Smooth Muscle Cells in a 3D Culture Model
Source: Front Allergy. 2021 Nov 26;2:762026. doi: 10.3389/falgy.2021.762026 (PMC8974673; doi:10.3389/falgy.2021.762026)
Supplement: Supplementary Material 3 — Panel of the 70 customized equine-specific probes for genes used for Ampliseq library construction and sequencing. [file Table_2.XLSX]

## Sheet: Feuil1
CUSTOMIZED GENES POOL USED FOR AMPLISEQ LIBRARY CONSTRUCTION AND SEQUENCING
Genes ID		Accession Number		Amplicon ID		Ion AmpliSeq Forward Primer			Ion AmpliSeq Reverse Primer			Insert Sequence
COL11A1		ENSECAT00000024831		AMPL0000000005		AGTGAGCGATCAATCGTTGACA			GTCTGGGCTGTAATGCTCACA			CCAATGGAATCACAGTTTTTGGAACGCGGATTTTGGACGAAGAAGTTTTTGAGGGGGACATCCAGCAGTTGTTGATCATAGGTGACCCCAAAGCAGCGTACGACTAC
COL1A1		ENSECAT00000018612		AMPL0000000006		GGTACATCAGCAAGAACCCCAA			ACATCAGGCGCAGGAAAGTC			GGACAAGAGGCACGTCTGGTACGGCGAGAGCATGACCGACGGATTCCAGTTCGAGTATGGTGGCCAGGGCTCCGATCCTGCCGATGTGGCCATCCAGCT
COL1A2		ENSECAT00000026976		AMPL0000000007		CTGGTCCTGCTGGTCCTAT			CTCTCTCCTGGGAGTCCACTA			TGGAAGCCGAGGTCCTTCTGGACCCCCAGGGCCTGATGGAAACAAGGGTGAACCTGGTGTGCTTGGTGCTCCAGGCACTGCTGGTCCATCTGGTCC
COL2A1		ENSECAT00000025592		AMPL0000000008		GATGGCGCTAATGGAATCCCT			CAAAGGCGGACATGTCGAT			GGCCCCATCGGACCTCCTGGCCCCCGTGGACGTTCAGGCGAAACTGGCCCCGCTGGTCCTCCTGGAAATCCTGGACCCCCTGGCCCTCCAGGTCCCCCTGGCCCTGGC
COL3A1		ENSECAT00000026766		AMPL0000000009		GGACCTGGTTACTGCTTGCT			ATGGTTCTGGCTTCCAGACATC			CTGCTTCATCCCACTCTTATTCTGGCACAACAGGAAGTTGCTGAAGGAGGATGCTCCCATCTTGGTCAGTCCTATGCGGATAGA
CUBN		ENSECAT00000018387		AMPL0000000011		GGTTACGGGCCAAATGGATGT			CTCGTTGATGTTTTCCGTGCAG			GTGCAACTCAGTAATATTTGCCTGAGTCACCCCTGTCTAAACGGACAATGCATCGAAACAGTCTCTGGTTATCTTTGTAAGTGTGAAGCAGGTTGGGCAGGTGTCAA
DHX15		ENSECAT00000025129		AMPL0000000012		GAAGTACTGACTTTACAAGCAGGGA			GTAGAGGGATGCAACTGAACCA			CTATTATATTAATATAAGAAAAGCTTTGGTTACTGGGTATTTTATGCAGGTGGCACATTTAGAACGAACAGGGCATTACTTAACTGTGAAAGATAACCAGG
EIF3E		ENSECAT00000000231		AMPL0000000014		TTGAAAACGCCCGTCTCTTCATA			CAAATTTACAATCCACCTTTCAGCTTCT			TTTGAGACTTTCTGTCGCATCCACCAGTGTATTAGCATTAACATGTTGGCAGACAAACTGAACATGACTCCAGA
EPB41L2		ENSECAT00000014308		AMPL0000000015		TCCACCAAGGAAGTCCCTATTGT			CTCAGATGTGATGGTTTGTGCAG			CCAAACTGAGACCAAAACCATCACATATGAGTCTCCGCAGATTGATGGCGGGGCTGGTGGTGACTCAGGCACGTTACTGA
FN1		ENSECAT00000007204		AMPL0000000017		AGAGACAACATGAAATGGTGTGGAA			ATGTCGTGTTGCTTATCCCACT			CCACCCAGAACTATGACGCGGACCAGAAGTTTGGATTCTGCCCCATGGCTGCCCACGAGGAAATCTGTACAACTAATGAAGGGGTGATGTATCGCGTTGGAGATC
LAMC1		ENSECAT00000025271		AMPL0000000026		GTCCTCTGAGAGGCAAGACAT			CCTGTCCACTCGAAAGGAAAAG			CGCCGTCATCTCAGACAGCTACTTTCCTAGGTACTTCATTGCTCCTGCAAAGTTCTTGGGCACGCAGGTGTTGAGTTATGGTCAGAACCTCTC
LARP4		ENSECAT00000013306		AMPL0000000027		CTCTGCGCAGCAACTCAGTA			TGGTTGGGAACATCCTTCTGAAC			TGAGTACCAGTCCTCCATGCACAGCTGAGCTCCCAGCATTAAGCATAACTCAGCAAGAAAAAGATCTAATAGAGGATTCCACT
MYH11		ENSECAT00000021858		AMPL0000000035		CTGGATGAAGCCACGGAGAG			CTGAACCATCCGCGTTTTCAA			CAACGAGGCCATGGGCCGCGAGGTGACCGCGCTCAAGAGCAAGCTCAGGCGAGGAAACGAGACCTCTTTCGTTCCCTCCCGAAGGACTGGAGGACGCCGAGTTA
MYH9		ENSECAT00000023299		AMPL0000000039		CGTGACTGATTTCACCAGAGGAAT			AGCGGAACATGCGTTCGTA			CCTCACCCCGCGCATCAAGGTGGGACGGGATTACGTCCAGAAGGCGCAGACTAAGGAACAGGCTGACTTTGCCATTGAGGCCCTGGCCAAGGCCACC
MYH11_SMMHC		ENSECAT00000021858		AMPL0000000046		CCATGAGGGTGATTCAGAGGAA			CTCCTTGATCTTCTGCAGCTCT			CTGTGCCGCCTACCTCAAGCTGCGTAACTGGCAGTGGTGGCGACTCTTCACCAAGGTGAAGCCGCTGCTGCAGGTGACGCGGCAGGAGGAGGAAATGCAGGCCAAGGAGGA
USO1		ENSECAT00000014446		AMPL0000000052		CTCACAATCTCTGGAGATCACCAAA			TTCCTTCCACATCGGTAGTTTCTG			CTACAGACAGAAAAGCAGGAACTATTACAGAAAACAGAAGCATTTGTAAAATCAGTTCCTGTACCAGGAGAGAGCGAAGCTGGAATGGCCA
ACSL5		ENSECAT00000024258		AMPL0000000056		TGGTAGCCATCCCCCTCTATG			CCACATTCTCTAGCAGGAGTGATG			ATACTTTGGGCGCAGAAGCCATCGTATACATCGTCAACAAGGCCGATATTGCCACGGTGATCTGTGATACCCCCCAAAAGG
ACSS2		ENSECAT00000018074		AMPL0000000057		GGCTGGATCACTGGCCATT			CACCTTGTACTTGTCCACGATACTC			CCTACGTCACCTATGGGCCACTGGCCAACGGTGCTACCAGTGTTTTGTTTGAGGGGATCCCCACATACCCGGATGTGAGCCGCCTGTG
ACTA2		ENSECAT00000016072		AMPL0000000058		GTGATCACCATTGGGAACGA			GTCAATATCGCACTTCATGATGCTG			GCGCTTCCGATGCCCAGAGACCCTGTTCCAGCCATCTTTCATCGGGATGGAATCTGCTGGCATCCATGAAACCACCTACAA
ACTB_ACTG1		ENSECAT00000016856		AMPL0000000059		AGGTCATCACCATCGGCAAC			GGATGTCGACGTCACACTTCAT			GAGCGGTTCCGCGCCCCCGAGGCCCTCTTCCAGCCCTCCTTCCTGGGCATGGAATCCAGTGGCATCCACGAAACTACCTTCAACTCCATC
AGC1		ENSECAT00000007976		AMPL0000000062		GATATCAGTGGATTTCCTTCTGGAGAA			AAGTCCACCAAGGTCCTCTACT			GAGGTTCATCTTGAGCCCACTGCCTCTGGAGACCTTGGTGGACTTCCTTCTGGAGGAGAGATCCATCTCGAGCCCACTCCCTCTGG
ARPC5		ENSECAT00000020253		AMPL0000000072		AGGCTTTGAGAGCCCCTCT			GCTGGACTACACGGTTTTCCT			GACAATAGCAGTGCTGTGTTATTGCAGTGGCACGAAAAGGCACTTGCTGCCGGAGGAGTAGGGTCCATTGTTCGAGTCTTGACTGCG
CALD_CALD1		ENSECAT00000007157		AMPL0000000083		GCAGGAGGAAGAATCCTTGGG			CCAGGAATGCAGCCTCATCAT			GCAGGTGACCGACCAGGTGGAGGTTAATGCCCAGAACAGTGTGCCTGACGAGGAGGTCAAGACAACCACCACGAACACTCAGGTGGAAGGCG
COL12A1		ENSECAT00000027086		AMPL0000000104		GAGTACGCGGTTACTGTCCA			GGCTCCCAAAGGACGTTCAT			GGCCGCCCTGCACGACCTCACTAGTGAACCTGTTACTGCTCGGAAAGTCACCTTACCTTTACCCAGACCTCGGGATCTGAAGCTCAGAGATGTGACTCACAGCACC
COL14A1		ENSECAT00000010157		AMPL0000000105		ACAGTTGTGGAGAGCCTGACTA			AAAGCTTCTGGCAGTGACTTCA			GGACCGTCTGCTCCAGGGTGGAGGAACAGGACAAGGAGATCAAAGCCTCAGCCCTTGCCACCATTGGGCCGCCTACAGAGTTGATTACCTC
CSTF1		ENSECAT00000009088		AMPL0000000108		CCTCTGGTTCAAGGGATTATACTCTT			AGTAGGATGCTGAGTCCCAACA			AAATTATTTGATTATTCCAAACCATCTGCAAAAAGAGCCTTCAAATACATTCAGGAAGCTGAAATGTTACGCTCCATTTCTTTTCATCCTTCTGGAGACTTTATACT
CTNNB1		ENSECAT00000007477		AMPL0000000109		GTTGCTGGTTCGTGCACAT			TGTGAACATCCCGAGCTAGGA			CAGGACACCCAGCGCCGTACATCTATGGGTGGAACCCAGCAGCAGTTTGTGGAGGGGGTCCGCATGGAAGAAATAGTGGAAGGTTGTACCGGAGCCCTTCACA
CTR9		ENSECAT00000011875		AMPL0000000110		GCATGCATTCCATAACACAGAAGT			AGAGGAGGCAAACTGTGTGG			GGAGGCGATGCAAGCGGAAAGCTGCTATCAGCTGGCTAGGTCATTCCACGTGCAGGAAGATTATGACCAGGCTTTCCAGTACTACTATCAAG
CUL2		ENSECAT00000016792		AMPL0000000111		CTGAACCCCTTGGAGAAAGACTTT			TCTGCTCCCTTGCTATACTCCTC			ATACAGAAACTAAGATTTTTTTGGAAAATCACGTACGGCATTTGCACAAGAGAGTCCTGGAGTCTGAAGAGCAAGTACTTGTCATGTATCATAGGTACTGG
DCN		ENSECAT00000021671		AMPL0000000115		CCATGAGAACGAGATCACCAAAGT			CAGCTTCTTCATCCCCTGGAA			GCGAAAAGCGGTGTTCAATGGACTGAACCAGATGATAGTCGTAGAACTGGGCACCAACCCACTGAAGAGCTCAGGAATTGAAAATGGAGCC
EIF3D		ENSECAT00000024253		AMPL0000000127		AGCTCAAGAACAACAGCTACAAGT			GGGCTTGAACTGCTGGGT			TGGCCCGGTGGACCTGCTGTGCTTTGCTGGCCGGCTCTGAGTACCTCAAGCTTGGTTACGTCTCCCGGTACCACGTGAAAGACTCCTCGCGCCACGTCATCCTGGGC
FBLN1		ENSECAT00000019662		AMPL0000000134		GGTGCACACCATCTCCCATAC			AAGATGATGTCGGCGTGGTT			CGTCGTCTCGCTGCCCACCTTCCGCGAGTTCACCCGCCCTGAAGAGATCATCTTTCTCCGGGCCATCACGCCAGCGTATCCTGCC
FGA		ENSECAT00000010385		AMPL0000000137		CCCACGAGTTGTGGAAAGACA			TGACTTCATCAATCAACCCTTTCATCC			GCAATCTGCCTGCAAAGAGACGGACTGGCCCTTCTGCTCTGATGAAGACTGGAACTATAAATGCCCTTCTGGCTGCA
FGF13		ENSECAT00000019234		AMPL0000000138		CAGTCGACAAGGCTACCACTT			CATTGCCAAATACAGCTTGGTTTGA			GCAGCTGCAGGCAGATGGAACCATTGATGGCACAAAAGACGAGGACAGCACTTACACTCTGTTTAACCTCATCCCTGTGGGTCTTCGAGTGGTGGCTATTCAAGGAGT
FKTN		ENSECAT00000008464		AMPL0000000140		GTGCACTTTCTCGAAGAAGTACCA			GGCTGCTAGTTGCAACAATTCC			CACTCTAGGTTTATTGAGTGCAGGTATAAAGAAGCTCGAGCATTCTTTCAGCAGTACCTTGATGATAACACTGTGGAAGCTGTGGCCTTTCGGAAGAGTGCAAA
FMOD		ENSECAT00000018907		AMPL0000000141		AACCAGCTGCAGAAGATCCC			AGCACCTGCAGCTTGGA			CCCCGTCAATACCAACCTGGAGAACCTTTACCTCCAAGGCAATAGGATCAATGAGTTCTCCATCAGCAGCTTCTGCACCGTGGTGGACGTCATGAATTTC
HBB		ENSECAT00000010442		AMPL0000000165		TGAAGAGAAGGCAGCTGTCTTG			CATCACAGCACCAGGATTGGA			GCCCTGTGGGACAAGGTGAATGAGGAAGAAGTTGGTGGTGAAGCCCTGGGCAGGCTGCTGGTTGTCTACCCATGGACTCAGAGGTTCTTTGACTCCTTTGGGGATCTG
HLA-DMA		ENSECAT00000004234		AMPL0000000169		CCCAATGACGTTTACTCCTGCAT			CAATGATGCCCAGCACACC			CGTGACTCATGAAATTGATGGCTACACGGCAATTGCCTATTGGGTGCCCCAGAATGCCCTGCCCTCAGATCTTCTGGAGAATGTGCTGTGTGGCGTGGCCTTTGGCCTG
HNRNPA3		ENSECAT00000025078		AMPL0000000170		ATGGAAACCAAGGTGGTGGATAC			TCATGGGTCCGTAATTTGATTGCT			GGTGGTGGTGGAGGATATGATGGTTACAATGAAGGAGGAAATTTTGGCGGTGGTAACTATGGTGGTGGAAACTATAATGATTTCGGAAATTATAGTGGACAAC
HNRNPH2		ENSECAT00000025227		AMPL0000000171		TCGTCGTCTACCATCTCGCTATA			TGTGCTCAGCATCATGGTGAC			GCCGTTTGAGGGAAGAAGGAGGAAAATTATCCGGTATCGTTAGAGGTATACCGAAATTGCGTTGAGCTGAGTTTGCCACCAAGAGCCCAACA
HPRT1		ENSECAT00000018496		AMPL0000000173		TCATTATGCTGAGGATTTGGAAAAGGT			GCACACAGAGTGCTACAATGTGAT			GTTTATTCCTCATGGAGTAATTATGGACAGGACTGAACGGCTTGCTCGAGATGTGATGAAGGAGATGGGAGGCC
IGHM		ENSECAT00000000429		AMPL0000000180		GTGTTCACTTGCCATGTGGAA			GCCGACTTGGTGAGGAAGATG			CACCAACAGGGGGTCTTCCAGAAGAACGTGTCGTCCATGTGCAGCCCCAATTCACCTGTCCCCATCAAAATCTTCGCCATCCCTCCCTCCTTTGCTGG
JAM2		ENSECAT00000015802		AMPL0000000221		GAAGTTAGCGCCCCATCTGA			CGTAGCTCTACCACAGTTCCAC			GCAAGGCCAAAATCTGGAAGAGGATACGGTCACTCTAGAAGTACTAGTGGCTCCAGCAGTTCCATCATGTGAAGTACCCCATTCTGCTCTGA
JAM3		ENSECAT00000016432		AMPL0000000222		CTCCAGAGCCAATCCCAGATTT			CGGCATCATTGGAGGCAAT			CGAAATTCCTCTTTTCTCTTAAACCCTGAAACAGGCACTCTGGTTTTCAGCGCTGTCCACAAGGAGGACTCTGGGCAGTATTACTGC
LYZ		ENSECAT00000019462		AMPL0000000232		GAAAGATGTGAGCTGGCCAGA			GTGCTTTGACTTCCAGGATTGTAGT			ACGCTGAAAAGACTTGGACTGGACGGCTTTAGGGGAGTCAGCCTGCCAAACTGGGTCTGTTTGGCCAGATGGGAAAGTAATTACAACACACGAGCTACAA
MLCK		ENSECAT00000009065		AMPL0000000239		AAACCAAAGCATGCGCTGAG			CAGATCCCATCCCTGAAGCATT			CACCAGAGGCGTGCAAGCCGGAACCACGGGGCCTTGGGAAGAGAGCCAGAAGGTGGACCTGCCAGAGGGGACAGTGGAGTGGCTGCCTCCCATC
MMP13		ENSECAT00000007039		AMPL0000000240		GGGCCAAATTATGGTGGAGATG			CTTGGAGTGGTCGAGACCTAAG			CGCATTTTGATGATGATGAAACTTGGACAAGCAGTTCCAAAGGCTACAACTTGTTTCTTGTCGCTGCACACGAGTTTGGCCACTC
MMP2		ENSECAT00000004278		AMPL0000000241		CTGAGATCTGCAAGCAGGACAT			GGAGCTCAGGCCAGAATGTG			TGTCTTTGACGGCATCTCTCAGATCCGGGGGGAGATCTTCTTCTTCAAGGACCGGTTCATTTGGCGGACAGTGACGCCACGTGACAAGCCCACAGGGCCCCTGCTGGTGGC
MMP9		ENSECAT00000014089		AMPL0000000242		CATGTACAGCTTCACCGAGGA			AGACTGTCGTCTGAGGTTCCA			GCCCCCGCTGCATGAGGACGATGTGAACGGCATCCAGTATCTCTATGGTCCTCGCCCTAAACCTGAACCCCAGCCTCCAACCACCACCACAC
PDK1		ENSECAT00000007180		AMPL0000000262		CCAAGGAGACCTCAAGCTGTATTC			TGTAATGCTTCCAGGCAGCTTT			CCTAGAGGGTTATGGGACGGATGCAGTGATCTACATTAAGGCGCTGTCCACAGAATCAGTAGAAAGACTCCCCGTGTATAAC
PLS3		ENSECAT00000014110		AMPL0000000276		CCTGGTTTTGGGACTGCTCTG			CCCATCGAAGCAGAAGCTCTT			GCAGATCATTAAGATCGGTTTGTTTGCTGACATTGAATTAAGCAGGAATGAAGCCTTGGCTGCTTTACTTCGAGATGGCGAGACTTTGGAGGAGCTTATGAAATTGTCTCCAG
RPL10		ENSECAT00000010404		AMPL0000000301		GGCAAGCCTGTGCATCAT			GGAATCTTCGCCAACCCAGTAAG			GGTGTTAACCAGCTCAAGTTTGCTCGAAGCCTTCAGTCTGTTGCCGAGGAACGAGCTGGACGCCACTGTGGGGCTCTGAGAGTTCTGAATT
RPL5		ENSECAT00000022616		AMPL0000000302		GTGAAGGTTGGCCTCACAAACTA			TCATCTCCGGTCACCTCCA			TGCTGCAGCATATTGTACTGGCCTGCTGCTGGCCCGCAGGCTTCTCAATAGGTTTGGCATGGACAAGATCTATGAAGGCCAAG
RPS18		ENSECAT00000016886		AMPL0000000303		GGACAACAAGCTCCGTGAAGA			CTTCTTAGACACACCCACGGT			CCTGGAGCGACTGAAGAAGATACGGGCCCACAGAGGGCTGCGCCACTTCTGGGGACTACGTGTCCGAGGTCAGCACACTAAGACCACAGGCCGCAGGGGCCGC
RPS6		ENSECAT00000016957		AMPL0000000304		CTGAAGAAACAGCGCACTAAGAAAA			GAGGTAGAAGCTCTCAGAGAGGA			ATAAGGAAGAGGCTGCAGAATATGCTAAACTTTTGGCCAAGAGAATGAAGGAGGCCAAAGAAAAACGTCAGGAACAGATTGCCAAGAGACGGAGGCTG
TAGLN		ENSECAT00000011714		AMPL0000000335		CAGTTCCTGAAGGCAGCTGA			GTGCCCATCATTCTTGGTCACT			GGACTATGGAGTCACCAAGACTGACATGTTCCAGACTGTTGACCTTTTTGAAGGCAAAGACTTGGCTGCAGTGCAGAGGACCCTGATGGCTCTGGGCAGCTTGGC
VIM		ENSECAT00000006522		AMPL0000000352		GTCTTGACCTTGAGCGTAAAGTG			TCAGGCTTGGAAACATCCACAT			GAATCCTTGCAAGAAGAGATTGCCTTTTTGAAGAAACTGCACGAAGAGGAAATCCAGGAGCTGCAGGCTCAGATTCAGGAACAGCATGTCCAAATTG
RPL21		ENSECAT00000002120		AMPL0000000377		AGAGCCGGGATAGCTTCCT			GAATGGGTTCCAGCAGCTCA			GAAACGTGTGAAGGAAAATGATCAGAAAAAGAAGGAAGCCAAAGAGAAGGGTACTTGGGTTCAACTGAAGCGCCAGTCTGCTCCACCCAGAGAAGCACACTTTGTGAGAACCAATGGAAAGAAGCC
CNN1		ENSECAT00000015253		AMPL0000000386		GCATCATTCTTTGCGAGTTCATCAATAA			GGGCTTCACCCCGTACTTG			ACTGCAGCCGGGCTCCGTGAAGAAGGTCAACGAGTCGACCCAGAATTGGCACCAGCTGGAGAACATCGGCAACTTCATCAAGGCCATCAC
RPS28		ENSECAT00000018174		AMPL0000000405		GTGCAGCCCATCAAACTGG			CCTTTCACGTTGCGGATGAT			CCAGGGTCACCAAGGTGCTGGGCAGGACCGGCTCGCAGGGACAGTGCACGCAGGTGCGCGTGGAATTTATGGACGACACGAGCCGCTCC
HLA-B15_LOC100057688		ENSECAT00000004388		AMPL0000000434		CGCACAGACTTTCCGAGTGA			GCCTTCCTGCCAGTACCC			GCCTGAACAACCTGCGCGGCTACTACAACCAGAGCGAGGCCGGGTCTCACACCCTTCAAAGGATGTATGGCTGCGACGTGGGGCCGGAGGGGCACCTCCTCCGC
HLA_DMB		ENSECAT00000023314		AMPL0000000435		ACTGGGCTCCAGGACTGT			GCCAGCATCACAGACTCCTTT			GCCAATCACACCCAGCCCTTCTGGGGATCACTGACAAATAGGACATGGGCACCATCTGTGCAAGTAGCCAAAACTACTCCTTTTAACAC
HLA_EQCA-DQB3		ENSECAT00000018104		AMPL0000000436		CTGGACACGGTGTGCAGA			AGCAGACCAGCAGGTTGTG			CACAACTACCAGGTGGAGGCCCTCACGACCTTACAGCGCCGAGTGGAACCCAGAGTGACCATCTCCCCATCCAGGACAGAGGTTCTAAACCGC
HNRPDL_HNRNPD		ENSECAT00000024337		AMPL0000000437		TGGGTGGATTGAGCCCAGATA			CTTTACTGGCTCTTCGTCTGT			CTTCTGAAGAACAAATTAAAGAATATTTTGGAGCCTTTGGAGAGATTGAAAATATTGAACTTCCCATGGATACAAAAACAAATGAAAGAAGAGGATTTTGTTTTATTACATAT
MMP-1		ENSECAT00000025715		AMPL0000000443		GGTGCCTGATGTGGCTGA			CCAGAGTTGAAAGGCTTTCTCAATG			GTTTGTCCTCACCGAAGGGAACCCTCGGTGGGAGAACACACACCTGACCTACAGGATTGAAAATTACACACCAGATTTACCAAGAGCAGATGTGGACCAGGC
NMMHC_MYO10		ENSECAT00000008326		AMPL0000000448		GCCACCTTGACAGAGTTCCA			GCTCATACAGGCCAGCGAT			CGGGGGCTCCATCATGCACAACTTGCACCAGCGGTATAAGAGAAACCAAATATACACCTACATCGGCTCCATCATCGCCTCCGTGAACCCCTACAAGACC
H4_HIST1H4E		ENSECAT00000003302		AMPL0000000464		GCGGCAAAGGTCTTGGTAAG			TCCTCGTAAATGAGGCCAGAGATA			GGGGGTGCTAAGCGCCACCGCAAAGTGTTGCGCGACAACATCCAGGGCATTACCAAGCCTGCTATTCGGCGCTTGGCCAGACGTGGGGGTGTCAAGCG
HLA-DQB1		ENSECAT00000006449		AMPL0000000466		GTCTGAATCTGCCCAGAGCAA			ACCCTTCTGGCTCCTGTGAT			GATGCTGAGTGGCGTCGGGGGCTTCGTGCTGGGGCTGATCTTCCTGGGGCTGGGCCTTATCATCC
HLA-B8		XM_005613675.1		AMPL0000000476		TGAGATGGGAGCCGCCTA			TGCTTGCAGCCTGAGCAT			CTGAGTCCACCATCCTCACTGTGGGCATCATTGCTGGCCTGCTTCTCCTTGGAGCTGTGGTGGCTGGAGTTGTGATCTGGAGGAAGAAGCACTCAGGTGAGAAAGGAAGGAGCT
IGKC		X75612.1		AMPL0000000478		GGGACAGATTTCACTCTCACCAT			GATGAAGGCAGATGGCTTAGCA			CAGCAGCCTCCAGGCTGAAGATGTGGCCGTTTATTACTGTCAGCAATATAATAGTGCTCCATACATGTTCGGCCAAGGGACCAAGCTGGAGATCAAAAGGGATGA
